# Supplementary material for: Reductions in commuting mobility correlate with geographic differences in SARS-CoV-2 prevalence in New York City
Source: Nat Commun. 2020 Sep 16;11:4674. doi: 10.1038/s41467-020-18271-5 (PMC7494926; doi:10.1038/s41467-020-18271-5)
Supplement: Supplementary file 4 — Source Data [file 41467_2020_18271_MOESM4_ESM.xlsx]

## Sheet: Table 1
Category	N	%
Total	1746	100
Site
NYP-CUIMC	385	22.1
NYP-LMH	137	7.9
NYP-Queens	178	10.2
NYP-WCM	290	16.6
MSH	428	24.5
MSW	328	18.8
SARS-CoV-2 test result
Positive	244	14
Negative	1502	86
Borough
Bronx	309	17.7
Brooklyn	386	22.1
Manhattan	718	41.1
North Queens	275	15.8
South Queens	58	3.3
Age
15-19	21	1.2
20-24	167	9.6
25-29	346	19.8
30-34	588	33.7
35-39	470	26.9
40-44	139	8
45-49	13	0.7
50-54	2	0.1

## Sheet: Figure 1
Borough	Week	Mean	Lower 95% CI	Upper 95% CI
Bronx	2020-03-16	0.222089	0.030943	0.544424
Bronx	2020-03-23	0.232616	0.133127	0.351138
Bronx	2020-03-30	0.244254	0.158393	0.346115
Bronx	2020-04-06	0.195794	0.104442	0.302962
Bronx	2020-04-13	0.253071	0.132713	0.398758
Bronx	2020-04-20	0.499325	0.0209818	0.978839
Bronx	2020-04-27	0.223458	0.0896237	0.397792
Brooklyn	2020-03-16	0.49903	0.02357	0.974565
Brooklyn	2020-03-23	0.198105	0.113422	0.298452
Brooklyn	2020-03-30	0.242455	0.152927	0.347283
Brooklyn	2020-04-06	0.201081	0.118392	0.301264
Brooklyn	2020-04-13	0.164853	0.0898076	0.25936
Brooklyn	2020-04-20	0.202401	0.0806384	0.364712
Brooklyn	2020-04-27	0.138855	0.0411695	0.284945
Manhattan	2020-03-16	0.138617	0.0194332	0.353633
Manhattan	2020-03-23	0.0943394	0.050057	0.151861
Manhattan	2020-03-30	0.139354	0.089625	0.197335
Manhattan	2020-04-06	0.14228	0.090054	0.203518
Manhattan	2020-04-13	0.111075	0.0624817	0.172013
Manhattan	2020-04-20	0.0963773	0.0277545	0.2003
Manhattan	2020-04-27	0.0889055	0.0245341	0.186466
NorthQueens	2020-03-23	0.182059	0.0917663	0.29488
NorthQueens	2020-03-30	0.19431	0.110761	0.296215
NorthQueens	2020-04-06	0.155544	0.0745347	0.25997
NorthQueens	2020-04-13	0.0920426	0.0264953	0.19293
NorthQueens	2020-04-20	0.212144	0.062223	0.422159
NorthQueens	2020-04-27	0.255501	0.0606327	0.53485
Overall	2020-03-16	0.123621	0.0276935	0.280741
Overall	2020-03-23	0.154808	0.11559	0.196673
Overall	2020-03-30	0.192914	0.156093	0.232897
Overall	2020-04-06	0.161805	0.125515	0.20293
Overall	2020-04-13	0.133845	0.0965092	0.175632
Overall	2020-04-20	0.12567	0.0695098	0.19522
Overall	2020-04-27	0.137438	0.0797387	0.209212
SouthQueens	2020-03-23	0.261107	0.081795	0.507109
SouthQueens	2020-03-30	0.350592	0.146009	0.593431
SouthQueens	2020-04-06	0.238858	0.0559192	0.508191
SouthQueens	2020-04-13	0.222261	0.0310695	0.546507
SouthQueens	2020-04-20	0.446862	0.0789948	0.888755
SouthQueens	2020-04-27	0.44099	0.0729184	0.886174

## Sheet: Supp. Table 1
Borough	ZIP3
Bronx	104
Brooklyn	112
Manhattan	100, 101, 102
South Queens	110, 114, 116
North Queens	111, 113
Staten Island	103

## Sheet: Supp. Table 2
Borough	Week	Number of tests	Number positive	Percent positive	Total tests	Total positive
Bronx	2020-03-16	8	1	12.5	309	57
	2020-03-23	60	12	20
	2020-03-30	89	19	21.3
	2020-04-06	66	11	16.7
	2020-04-13	42	9	21.4
	2020-04-20	16	0	0
	2020-04-27	28	5	17.9
Brooklyn	2020-03-16	3	0	0	386	64
	2020-03-23	77	13	16.9
	2020-03-30	85	18	21.2
	2020-04-06	81	14	17.3
	2020-04-13	79	11	13.9
	2020-04-20	31	5	16.1
	2020-04-27	30	3	10
Manhattan	2020-03-16	14	1	7.1	718	72
	2020-03-23	139	11	7.9
	2020-03-30	173	21	12.1
	2020-04-06	162	20	12.3
	2020-04-13	138	13	9.4
	2020-04-20	44	3	6.8
	2020-04-27	48	3	6.2
North Queens	2020-03-16	-	-	-	275	38
	2020-03-23	59	9	15.3
	2020-03-30	78	13	16.7
	2020-04-06	62	8	12.9
	2020-04-13	46	3	6.5
	2020-04-20	19	3	15.8
	2020-04-27	11	2	18.2
South Queens	2020-03-16	-	-	-	58	13
	2020-03-23	15	3	20
	2020-03-30	17	5	29.4
	2020-04-06	12	2	16.7
	2020-04-13	8	1	12.5
	2020-04-20	3	1	33.3
	2020-04-27	3	1	33.3
Overall	2020-03-16	25	2	8	1746	244
	2020-03-23	350	48	13.7
	2020-03-30	442	76	17.2
	2020-04-06	383	55	14.4
	2020-04-13	313	37	11.8
	2020-04-20	113	12	10.6
	2020-04-27	120	14	11.7

## Sheet: Supp. Table 3
Borough	70% sensitivity	80% sensitivity	90% sensitivity
Bronx	26.6 (20.8, 33.0)	23.4 (18.1, 29.1)	20.8 (16.2, 25.7)
Brooklyn	23.9 (18.8, 29.5)	20.9 (16.4, 25.7)	18.6 (14.7, 23.0)
Manhattan	14.5 (11.5, 17.8)	12.7 (10.1, 15.6)	11.3 (8.9, 13.9)
North Queens	20.1 (14.7, 26.3)	17.6 (12.8, 22.9)	15.7 (11.4, 20.5)
South Queens	33.4 (19.5, 49.7)	29.2 (17.0, 43.7)	26.0 (15.3, 38.9)
Overall	20.0 (17.8, 22.4)	17.5 (15.5, 19.6)	15.6 (13.9, 17.4)

## Sheet: Supp. Table 4
Borough	Percent decline
Bronx	49.5
Brooklyn	52.4
Manhattan	68.7
North Queens	57.4
South Queens	41.4
